# Supplementary material for: Artificial intelligence applications in the management of musculoskeletal disorders of the shoulder: A systematic review
Source: J Exp Orthop. 2025 Apr 28;12(2):e70248. doi: 10.1002/jeo2.70248 (PMC12038175; doi:10.1002/jeo2.70248)
Supplement: Supplementary file 1 — Table S1: Results of Studies Evaluating Predictive Artificial Intelligence Algorithms. [file JEO2-12-e70248-s001.xlsx]

## Sheet: Foglio1
Author, Year	Study Design	Level of evidence	Sample Size	Mean Age (SD)	Female patients %	Shoulder Disease	Type of Intervention	Machine Learning Model	AUC of ROC Curve	Accuracy	F1 Score	Precision	Sensitivity	Recall
Alaiti, 2023	Retrospective Case-control study	III	474 patients (n=500 shoulders) Training Set: (n=331) Testing Set: (n=143)	57,8 ± 8,9	0.54	Subacromial pain syndrome associated with rotator cuff tears	ARCR	RF LightGBM DT Extra trees XGBoost KNN CatBoost LR	0.68 0.67 0.62 0.60 0.60 0.58 0.59 0.59	0.78 0.68 0.75 0.73 0.60 0.79 0.58 0.66	0.38 0.34 0.18 0.31 0.29 0.27 0.29 0.37	0.35 0.24 0.19 0.26 0.20 0.30 0.20 0.26	/	0.41 0.45 0.17 0.37 0.50 0.25 0.54 0.62
Allen, 2023	Retrospective Case-control study	III	8280 patients (2458 aTSA)	70 ± 10	0.571	/	TSA	ML–based CDSTs (Abduction)	/	0.88 (MCID) 0.83 (SCB)	0.92 (MCID) 0.87 (SCB)	/	/	/
								ML–based CDSTs (Forward elevation)		0.90 (MCID) 0.86 (SCB)	0.94 (MCID) 0.89 (SCB)
								ML–based CDSTs (External rotation)		0.93 (MCID) 0.90 (SCB)	0.96 (MCID) 0.93 (SCB)
								ML–based CDSTs (IR score)		0.85 (MCID) 0.86 (SCB)	0.90 (MCID) 0.88 (SCB)
								ML–based CDSTs (VAS pain)		0.94 (MCID) 0.87 (SCB)	0.96 (MCID) 0.91 (SCB)
								ML–based CDSTs (Global shoulder function)		0.92 (MCID) 0.88 (SCB)	0.95 (MCID) 0.92 (SCB)
								ML–based CDSTs (ASES)		0.95 (MCID) 0.87 (SCB)	0.96 (MCID) 0.92 (SCB)
								ML–based CDSTs (Constant)		0.95 (MCID) 0.89 (SCB)	0.97 (MCID) 0.93 (SCB)
								ML–based CDSTs (SAS)		0.96 (MCID) 0.91 (SCB)	0.98 (MCID) 0.95 (SCB)
			8280 patients (5822 rTSA)					ML–based CDSTs (Abduction)		0.90 (MCID) 0.86 (SCB)	0.94 (MCID) 0.90 (SCB)
								ML–based CDSTs (Forward elevation)		0.92 (MCID) 0.90 (SCB)	0.95 (MCID) 0.93 (SCB)
								ML–based CDSTs (External rotation)		0.89 (MCID) 0.87 (SCB)	0.93 (MCID) 0.91 (SCB)
								ML–based CDSTs (IR score)		0.81 (MCID) 0.77 (SCB)	0.87 (MCID) 0.80 (SCB)
								ML–based CDSTs (VAS pain)		0.90 (MCID) 0.86 (SCB)	0.94 (MCID) 0.91 (SCB)
								ML–based CDSTs (Global shoulder function)		0.91 (MCID) 0.87 (SCB)	0.95 (MCID) 0.92 (SCB)
								ML–based CDSTs (ASES)		0.94 (MCID) 0.86 (SCB)	0.96 (MCID) 0.91 (SCB)
								ML–based CDSTs (Constant)		0.94 (MCID) 0.89 (SCB)	0.97 (MCID) 0.93 (SCB)
								ML–based CDSTs (SAS)		0.94 (MCID) 0.90 (SCB)	0.97 (MCID) 0.94 (SCB)
Arvind, 2021	Retrospective Case-series study	IV	9043 patients Derivation cohort: (n=5857) Validation cohort: (n=3186)	69,4 ± 9,8	0.564	/	TSA	SVM RF LR Adaptive boosting algorithm Neural network	/	/	0.07 0.18 / / /	/	/	/
Biron, 2020	Retrospective Case-control study	III	3128 patients short LOS: (=2122) long LOS: (n=1006)	69.4	0.55	/	TSA	RF	0.77	/	/	/	/	/
Cho, 2023	Retrospective Case-control study	III	580 patients no retear (n=228) retear (n=426)	61,96 ± 8,64	0.6396	RCT	ARCR	VGG-16 DenseNet Xception	0.83 0.92 0.91	0.76 0.91 0.87	0.78 0.91 0.88	/	0.80 0.84 0.84	/
Devana, 2021	Retrospective Case-series study	IV	2799 patients	69 (12 IQR)	0.4891	/	rTSA	XGBoost LR GB AdaBoost RF	AUROC-AURPC 0.681-0.129 0.637-0.105 0.638-0.104 0.568-0.082 0.667-0.075	/	/	/	/	/
Devana, 2022	Retrospective Case-series study	IV	10302 patients	71 (12 IQR)	0.5412	/	aTSA	XGBoost LR GB AdaBoost RF	AUROC-AURPC 0.689-0.207 0.662-0.137 0.687-0.214 0.677-0.199 0.624-0.121	/	/	/	/	/
Gowd, 2019	Retrospective Case-series study	IV	17119 patients Training Set: (n=13697) Validaiton Set: (n=3422) Prediction of Any adverse Events	69,5±9,6	0.4377	Osteoarthritis, Arthropathy, Fracture, Post traumatic dislocation, Avascular necrosis, Rheumatoid Arthritis	TSA	LR KNN RF DT Naive-Bayes GB trees	0.71 / / / / /	/ / 0.954 / / /	/	/	/	/
			17119 patients Training Set: (n=13697) Validaiton Set: (n=3422) Prediction of Transfusion rate					LR KNN RF DT Naive-Bayes GB trees	0.77 / / / / /	/ / 0.956 / / /
			17119 patients Training Set: (n=13697) Validaiton Set: (n=3422) Predicion of Extended lenght of stay					LR KNN RF DT Naive-Bayes GB trees	/ / / / / 0.68	0.823 / / / / /
			17119 patients Training Set: (n=13697) Validaiton Set: (n=3422) Prediction of Surgical site infection					LR KNN RF DT Naive-Bayes GB trees	0.65 / / / / /	/ / / / / /
			17119 patients Training Set: (n=13697) Validaiton Set: (n=3422) Prediction of Return to OR					LR KNN RF DT Naive-Bayes GB trees	0.59 / / / / /	/ / / / / /
			17119 patients Training Set: (n=13697) Validaiton Set: (n=3422) Prediction of DVT/PE					LR KNN RF DT Naive-Bayes GB trees	/ / / / / /	/ / 0.58 / / /
			17119 patients Training Set: (n=13697) Validaiton Set: (n=3422) Prediction of Unplanned readmission					LR KNN RF DT Naive-Bayes GB trees	0.64 / / / / /	/ / / / / /
Kumar, 2020	Retrospective Case-control study	III	4782 patients (1895 aTSA and 2887 rTSA) Over the MCID threshold	/	/	/	aTSA	Combined between ASES, UCLA, Constamt, Global Shoulder Function, VAS, Abduction, Forward Elevation, External rotation XGBoost LR DL Wide and Deep	0.862 / / /	0.912 / / /	/	0.92 / / /	/	0.957 / / /
							rTSA	Combined between ASES, UCLA, Constamt, Global Shoulder Function, VAS, Abduction, Forward Elevation, External rotation XGBoost LR DL Wide and Deep	0.876 / / /	0.935 / / /		0.94 / / /		0.978 / / /
			4782 patients (1895 aTSA and 2887 rTSA) Over the SCB threshold				aTSA	Combined between ASES, UCLA, Constamt, Global Shoulder Function, VAS, Abduction, Forward Elevation, External rotation XGBoost LR DL Wide and Deep	0.828 / / /	0.84 / / /		0.855 / / /		0.87 / / /
							rTSA	Combined between ASES, UCLA, Constamt, Global Shoulder Function, VAS, Abduction, Forward Elevation, External rotation XGBoost LR DL Wide and Deep	0.848 / / /	0.891 / / /		0.839 / / /		0.953 / / /
Kumar, 2021	Retrospective Case-control study	III	5774 patients (2153 aTSA and 3621 rTSA) Over the MCID threshold	70,11±9,2	0.6032	Osteoarthritis, Osteonecrosis, RC tear, post traumatic arthritis, rheumatoid arthritis	aTSA	Combined between ASES, Constamt, Global Shoulder Function, VAS, Abduction, Forward Elevation, External rotation XGBoost	0.857 FM 0.817 AM	0.907 FM 0.882 AM	/	0.922 FM 0.897 AM	/	0.942 FM 0.931 AM
							rTSA	Combined between ASES, Constamt, Global Shoulder Function, VAS, Abduction, Forward Elevation, External rotation XGBoost	0.915 FM 0.885 AM	0.961 FM 0.948 AM		0.961 FM 0.932 AM		0.988 FM 0.972 AM
			5774 patients (2153 aTSA and 3621 rTSA) Over the SCB threshold				aTSA	Combined between ASES, Constamt, Global Shoulder Function, VAS, Abduction, Forward Elevation, External rotation XGBoost	0.847 FM 0,814 AM	0.858 FM 0.841 AM		0.87 FM 0.837 AM		0.894 FM 0.872 AM
							rTSA	Combined between ASES, Constamt, Global Shoulder Function, VAS, Abduction, Forward Elevation, External rotation XGBoost	0.818 FM 0.777 AM	0.875 FM 0.854 AM		0.904 FM 0.88 AM		0.93 FM 0.918 AM
Kumar, 2022	Retrospective Case-control study	III	6468 patients (2270 aTSA and 4198 rTSA) Over the MCID threshold	70,35±9,1	0.6072	Osteoarthritis, Osteonecrosis, RC tear, post traumatic arthritis, rheumatoid arthritis	aTSA	Internal rotation XGBoost LR DL Wide and Deep	0.86 FM 0.83 MFSM 0.83 MFS+I/RM / / /	0.90 FM 0.86 MFSM 0.86 MFS+I/RM / / /	0.93 FM 0.90 MFSM 0.90 MFS+I/RM / / /	0.93 FM 0.90 MFSM 0.89 MFS+I/RM / / /	/	0.93 FM 0.90 MFSM 0.91 MFS+I/RM / / /
							rTSA	Internal rotation XGBoost LR DL Wide and Deep	0.84 FM 0.80 MFSM 0.81 MFS+I/RM / / /	0.85 FM 0.84 MFSM 0.85 MFS+I/RM / / /	0.90 FM 0.89 MFSM 0.90 MFS+I/RM / / /	0.94 FM 0.90 MFSM 0.91 MFS+I/RM / / /		0.86 FM 0.88 MFSM 0.89 MFS+I/RM / / /
			6468 patients (2270 aTSA and 4198 rTSA) Over the SCB threshold				aTSA	Internal rotation XGBoost LR DL Wide and Deep	0.83 FM 0.84 MFSM 0.83 MFS+I/RM / / /	0.85 FM 0.86 MFSM 0.83 MFS+I/RM / / /	0.88 FM 0.89 MFSM 0.86 MFS+I/RM / / /	0.85 FM 0.84 MFSM 0.81 MFS+I/RM / / /		0.91 FM 0.93 MFSM 0.91 MFS+I/RM / / /
							rTSA	Internal rotation XGBoost LR DL Wide and Deep	0.77 FM 0.77 MFSM 0.76 MFS+I/RM / / /	0.77 FM 0.78 MFSM 0.77 MFS+I/RM / / /	0.80 FM 0.81 MFSM 0.80 MFS+I/RM / / /	0.83 FM 0.79 MFSM 0.79 MFS+I/RM / / /		0.77 FM 0.83 MFSM 0.82 MFS+I/RM / / /
Longo, 2023	Retrospective Case-series study	IV	100 patients evaluated TO= Baseline T1 = After 1 month T2= After 3 months T3= After 6 months	60,21±7,77	0.4	RCT	ARCR	LR RF SVM KNN NB	T0-0.53 T1-0.62 T2-0.60 T3-0.69 T0-0.57 T1-0.67 T2-0.69 T3-0.72 / / /	T0-0.39 T1-0.49 T2-0.45 T3-0.53 T0-0.46 T1-0.51 T2-0.54 T3-0.54 / / /	T0-0.34 T1-0.44 T2-0.44 T3-0.52 T0-0.39 T1-0.44 T2-0.52 T3-0.51 / / /	T0-0.46 T1-0.58 T2-0.47 T3-0.60 T0-0.59 T1-0.61 T2-0.59 T3-0.57 / / /	/	T0-0.61 T1-0.62 T2-0.52 T3-0.57 T0-0.77 T1-0.75 T2-0.58 T3-0.65 / / /
			100 patients after feature selection evaluated TO= Baseline T1 = After 1 month T2= After 3 months T3= After 6 months					LR RF SVM KNN NB	T0-0.60 T1-0.63 T2-0.62 T3-0.76 T0-0.61 T1-0.59 T2-0.59 T3-0.74 / / /	T0-0.48 T1-0.51 T2-0.40 T3-0.55 T0-0.45 T1-0.46 T2-0.40 T3-0.51 / / /	T0-0.42 T1-0.43 T2-0.33 T3-0.53 T0-0.39 T1-0.40 T2-0.37 T3-0.57 / / /	T0-0.62 T1-0.66 T2-0.56 T3-0.61 T0-0.56 T1-0.55 T2-0.43 T3-0.57 / / /		T0-0.82 T1-0.71 T2-0.62 T3-0.71 T0-0.71 T1-0.62 T2-0.39 T3-0.67 / / /
Lopez, 2023	Retrospective Case-control study	III	21544 patients home discharge (n=19454) non home discharge (n=2090)	69.1	0.553	/	TSA	Prevision of nonhome discharge Boosted DT ANN	0.788 0.851	0.903 0.899	/	/	/	/
			21544 patients home discharge (n=19454) non home discharge (n=2090)	69.1	0.553	/	TSA	Prevision of 1 or more postoperative complication Boosted DT ANN	0.795 0.788	0.955 0.925	/	/	/	/
Lu, 2021	Retrospective Case-control study	III	654 patients underwent surgery (n=228) no surgery (n=426) MRIV	21.7	0.235	ASI, OA	Surgery (General)	GLM SVM RF XGBoost Neural Network Elastic Net Ensemble	0.827 0.829 0.830 0.840 0.823 0.827 0.861	/	/	/	/	/
			654 patients underwent surgery (n=228) no surgery (n=426) MSIV					GLM SVM RF XGBoost Neural Network Elastic Net Ensemble	0.701 0.711 0.710 0.710 0.689 0.703 0.760
McLendon, 2021	Retrospective Case-control study	III	472 patients (431 aTSA and 41 rTSA) Class A= ASES score ≤28 points	68	0.44	Primary glenohumeral OA	aTSA and rTSA	OBERD ML algorithm Model 1 (all baseline variables)	/	/	/	/	0.84	/
								OBERD ML algorithm Model 2 (omitting morphological variables)					0.89
								OBERD ML algorithm Model 3 (omitting ASES variables)					0.95
			472 patients (431 aTSA and 41 rTSA) Class B= ASES score 29 to 55 points					OBERD ML algorithm Model 1 (all baseline variables)					0.78
								OBERD ML algorithm Model 2 (omitting morphological variables)					0.69
								OBERD ML algorithm Model 3 (omitting ASES variables)					0.92
			472 patients (431 aTSA and 41 rTSA) Class C= ASES score >55 points					OBERD ML algorithm Model 1 (all baseline variables)					0.60
								OBERD ML algorithm Model 2 (omitting morphological variables)					0.59
								OBERD ML algorithm Model 3 (omitting ASES variables)					0.72
Oeding, Lu, 2023	Retrospective Case-control study	III	74697 patients prosthetic dislocation (n=740) no dislocation (n=73957)	71,91±9,34	0.6252	Glenohumeral OA, RCT, humerus fracture, traumatic arthropathy, osteonecrosis	RSA	XGBoost SVM RF CNB L2PLR	/	/	(F2 Score) 0.07 0.05 0.06 0.07 0.07	/	/	0.84 0.87 0.82 0.80 0.83
Shinohara, 2023	Retrospective Case-control study	III	353 patients re-tear (n=45) no re-tear (n=308)	63,57±9	0.3881	RCT	Arthroscopic RCT repair	LR RF AdaBoost CatBoost LightGBM	0.783 0.824 0.782 0.832 0.873	0.903 0.934 0.875 0.870 0.887	/	/	/	/
Vassalou, 2021	Retrospective Case-series study	IV	100 patients	46±8.49	0.69	RCCT	US-PICT	XGBoost including patient and lesion characteristics along with VAS scores at baseline 1-week post-treatment	0.692	/	/	/	/	/
								LR	0.737	/	/	/	/	/
								XGBoost trained with the inclusion of VAS scores obtained at 1-month post-treatment	0.682	/	/	/	/	/
List of Abbreviations
AB=AdaBoost
ACC: Accuracy
AI=Artificial Intelligence
AM=Abbreviated Model
ANN=artificial neural network
ARCR=Arthroscopic rotator-cuff repair
ASES=American Shoulder and Elbow Surgeons
ASI=Anterior shoulder instability
AUC of ROC: area under curve of receiver operating characteristic
AP=Average precision
BNB= Bernoulli Naive Bayes
CDST=Clinical decision support tool
CI=Confidence Interval
CML-DL=clinical machine learning–deep learning
CNB= complement naive Bayes
CNN=Convolutional Neural Networks
CNR=contrast-to-noise ratio
CS=Compressed Sensing
CV=Cross-Validation
DL=Deep Learning
DRR= Digitally reconstructed radiographs
DSC=Dice Similarity Coefficient
DT=Decision Tree
FM=Full model
FPN=Featuer Pyramid Network
GB=Gradient boosting
GLM=generalized linear model
GNB=Gaussian Naive Bayes
HADS=Hospital Anxiety and Depression Scale
IMFC-Net=Inception Mobile Fully-Connected Convolutional Network
IoU=Intersection over Union
IQR=Interquartile range
ISTA=Iterative Shrinkage-Thresholding Algorithm
KNN=k-nearest neighbors
L2PLR= L2-penalized logistic regression.
LDA=Linear Discriminant Analysis
LightGBM= Gradient Boosting Machine
LOS=lenght of stay
LR=Logistic Regression
LSVM=Linear Support Vector Machine
MAE=mean absolute error
MCID=minimal clinically important difference
MFSM=Minimal feature set model
MFS+I/RM=Minimal feature set+implant/radiographic model
ML=Machine Learning
MLP=Multilayer Perceptron
MRIV=Model for Recurrence on Internal Validation
MSIV=Model for Surgery on Internal Validation
NB=naïve Bayes
NPV=Negative predictive value
OA=Osteoarthritis
OR=odds ratios
OSS=Oxford Shoulder Score
PAN=Path Aggregation Network
PPV=Positive predictive value
PROMs= Patient-reported outcome measures
RC=Rotator Cuff
RCCT=Rotator cuff calcific tendinitis
RCT=Rotator Cuff Tear
RF=Random forest
RSA=Reverse shoulder arthroplasty
SAS=Shoulder Arthroplasty Smart score
SCB=substantial clinical benefit
SF-36=36-Item Short-Form Survey
SGD=Stochastic Gradient Descent
SITC=Supraspinatus/Infraspinatus tendon complex
SNR=signal-to-noise ratio
SPADI=Shoulder Pain and Disability Index
SST=Simple Shoulder Test
SVM=Support Vector Machine
TPR=true positive rate
TSA: Total Shoulder Arthroplasty		aTSA/rTSA= anatomical/reverse
TSS=tears of the subscapularis
UCLA=University of California Los Angeles
US-PICT=ultrasound-guided percutaneous irrigation of calcific tendinopathy
VAS=visual analog scale
XGBoost=Extreme Gradient Boosting
YOLOv8=You only look once
