# Supplementary material for: Artificial intelligence applications in the management of musculoskeletal disorders of the shoulder: A systematic review
Source: J Exp Orthop. 2025 Apr 28;12(2):e70248. doi: 10.1002/jeo2.70248 (PMC12038175; doi:10.1002/jeo2.70248)
Supplement: Supplementary file 2 — Table S2: Results of Studies Evaluating Artificial Intelligence Algorithms for Surgical Applications. [file JEO2-12-e70248-s002.xlsx]

## Sheet: Foglio1
Author, Year	Study Design	Level of evidence	Sample Size	Mean Age (SD)	Female patients %	Type of Intervention	Machine Learning Model	AUC of ROC Curve	Accuracy	F1 Score	Precision	Recall
Kunze, 2023	Retrospective Case-series study	IV	3060 patients Training Set: (n=2448) Testing Set: (=912)	/	/	aTSA and rTSA	ResNet-34 Fast.ai DL library for manufacturer classification 8 manufacturers (22 unique implants)	from 0.994 to 1	0.971	/	/	from 0.80 to 1
					/		ResNet-34 Fast.ai DL library for implant-specific classification from 4 manufacturers (6 impants)	from 0.999 to 1	0.994	/	/	>0.97
Simmons, 2023	Prospective Case-control study	II	243 patients (43 aTSA and 200 rTSA)	70,33 ± 8,8	0.4938	aTSA and r TSA	CDST	from 0.7 to 0.97	from 0.82 to 0.99	/	/	/
Sivari, 2022	Retrospective Case-control study	III	597 X-ray images from 4 different manufacturers	/	/	TSA	DenseNet+LR DenseNet+LSVM DenseNet DenseNet+MLP DenseNet+LDA DenseNet+RF DenseNet+KNN DenseNet+GNB DenseNet+BNB DenseNet+AB DenseNet+DT	0.95 0.94 0.74 0.91 0.79 0.82 0.83 0.56 0.53 0.88 0.73	0.95 0.93 0.73 0.89 0.70 0.81 0.80 0.55 0.46 0.85 0.63	/	0.96 0.93 0.75 0.91 0.72 0.86 0.80 0.53 0.46 0.85 0.65	0.95 0.93 0.73 0.90 0.70 0.81 0.80 0.55 0.50 0.85 0.63
Sultan, 2021	Retrospective Case-control study	III	597 X-ray images from 4 different manufacturers	/	/	TSA	DRE-Net (modified ResNet and DenseNet)	/	0.859	0.846	0.853	0.841
Sultan, 2022	Retrospective Case-control study	III	597 X-ray images from 4 different manufacturers	/	/	TSA	IMFC-Net	/	0.890	0.879	0.895	0.865
Yilmaz, 2021	Retrospective Case-control study	III	597 X-ray images from 4 different manufacturers	/	/	TSA	CNN with no data augmentation	/	0.972	0.983	0.986	/
							CNN with data augmentation		0.963	0.976	0.974
List of Abbreviations
AB=AdaBoost
ACC: Accuracy
AI=Artificial Intelligence
AM=Abbreviated Model
ANN=artificial neural network
ARCR=Arthroscopic rotator-cuff repair
ASES=American Shoulder and Elbow Surgeons
ASI=Anterior shoulder instability
AUC of ROC: area under curve of receiver operating characteristic
AP=Average precision
BNB= Bernoulli Naive Bayes
CDST=Clinical decision support tool
CI=Confidence Interval
CML-DL=clinical machine learning–deep learning
CNB= complement naive Bayes
CNN=Convolutional Neural Networks
CNR=contrast-to-noise ratio
CS=Compressed Sensing
CV=Cross-Validation
DL=Deep Learning
DRR= Digitally reconstructed radiographs
DSC=Dice Similarity Coefficient
DT=Decision Tree
FM=Full model
FPN=Featuer Pyramid Network
GB=Gradient boosting
GLM=generalized linear model
GNB=Gaussian Naive Bayes
HADS=Hospital Anxiety and Depression Scale
IMFC-Net=Inception Mobile Fully-Connected Convolutional Network
IoU=Intersection over Union
IQR=Interquartile range
ISTA=Iterative Shrinkage-Thresholding Algorithm
KNN=k-nearest neighbors
L2PLR= L2-penalized logistic regression.
LDA=Linear Discriminant Analysis
LightGBM= Gradient Boosting Machine
LOS=lenght of stay
LR=Logistic Regression
LSVM=Linear Support Vector Machine
MAE=mean absolute error
MCID=minimal clinically important difference
MFSM=Minimal feature set model
MFS+I/RM=Minimal feature set+implant/radiographic model
ML=Machine Learning
MLP=Multilayer Perceptron
MRIV=Model for Recurrence on Internal Validation
MSIV=Model for Surgery on Internal Validation
NB=naïve Bayes
NPV=Negative predictive value
OA=Osteoarthritis
OR=odds ratios
OSS=Oxford Shoulder Score
PAN=Path Aggregation Network
PPV=Positive predictive value
PROMs= Patient-reported outcome measures
RC=Rotator Cuff
RCCT=Rotator cuff calcific tendinitis
RCT=Rotator Cuff Tear
RF=Random forest
RSA=Reverse shoulder arthroplasty
SAS=Shoulder Arthroplasty Smart score
SCB=substantial clinical benefit
SF-36=36-Item Short-Form Survey
SGD=Stochastic Gradient Descent
SITC=Supraspinatus/Infraspinatus tendon complex
SNR=signal-to-noise ratio
SPADI=Shoulder Pain and Disability Index
SST=Simple Shoulder Test
SVM=Support Vector Machine
TPR=true positive rate
TSA: Total Shoulder Arthroplasty		aTSA/rTSA= anatomical/reverse
TSS=tears of the subscapularis
UCLA=University of California Los Angeles
US-PICT=ultrasound-guided percutaneous irrigation of calcific tendinopathy
VAS=visual analog scale
XGBoost=Extreme Gradient Boosting
YOLOv8=You only look once
